# Supplementary material for: A Neutral Polysaccharide from Spores of Ophiocordyceps gracilis Regulates Oxidative Stress via NRF2/FNIP1 Pathway
Source: Int J Mol Sci. 2023 Sep 29;24(19):14721. doi: 10.3390/ijms241914721 (PMC10572349; doi:10.3390/ijms241914721)
Supplement: Supplementary file 1 [file ijms-24-14721-s001.zip]

Archive with 1 entries (1 files):
- ijms-2575118-supplementary.pdf
